# Supplementary material for: An effector of the Irish potato famine pathogen antagonizes a host autophagy cargo receptor
Source: eLife. 2016 Jan 14;5:e10856. doi: 10.7554/eLife.10856 (PMC4775223; doi:10.7554/eLife.10856)
Supplement: Supplementary file 1. — FLAG:PexRD54 was transiently expressed in N. benthamiana leaves and proteins were extracted two days after infiltration and used in IP experiments. Unique spectral counts are given for each control and PexRD54 sample. Proteins related to vesicle trafficking and autophagy are highlighted in yellow. ATG8CL is highlighted in blue and found in several replicates including the stringent IP experiment. DOI: http://dx.doi.org/10.7554/eLife.10856.033 [file elife-10856-supp1.xlsx]

## Sheet: filtered_copy_no_formulas
Supplementary Table 1. Plant proteins that associate with PexRD54 as identified by mass spectrometry after IP (IP-MS). Unique spectral counts are given for each control and PexRD54 sample. Proteins related to vesicle trafficking and autophagy are highlighted in yellow. ATG8CL is highlighted in blue and found in several replicates including the stringent IP experiment.
		No of Unique Spectral counts
		Control						PexRD54
Accession Number	Identified Proteins	1	2	3	4	5	6	1	2	3	4	Stringent IP
NICBE_289931.1_TGAC (+4)	Long chain acyl-CoA synthetase 9, chloroplastic len=668 E=0.0 (blastp), pfam_domain=AMP-binding AMP-binding enzyme E=2.5e-88 score=296.1	0	0	0	0	0	0	0	0	1	2	0
NbS00020069g0017.1_SGN	Ferredoxin dependent glutamate synthase 1 chloroplastic (The same sequence as NICBE_234363.1 in TGAC db)	0	0	0	0	0	0	0	2	1	0	0
NbS00031391g0003.1_SGN	class I heat shock protein (The same sequence as NICBE_318548.1 in TGAC db)	0	0	0	0	0	0	0	1	2	0	0
NICBE_114646.1_TGAC (+3)	mRNA-decapping enzyme-like protein len=481 E=4e-93 (blastp), pfam_domain=DCP1 Dcp1-like decapping family E=1.9e-46 score=156.9	0	0	0	0	0	0	2	0	1	0	0
NICBE_052825.1_TGAC (+1)	Mannose-1-phosphate guanylyltransferase 1 len=329 E=3e-173 (blastp), pfam_domain=NTP_transferase Nucleotidyl transferase E=1.6e-33 score=115.9	0	0	0	0	0	0	0	0	1	2	0
NICBE_175713.1_TGAC (+1)	ER lumen protein retaining receptor len=271 E=5e-23 (blastp), pfam_domain=ER_lumen_recept ER lumen protein retaining receptor E=1.6e-38 score=132.3	0	0	0	0	0	0	1	0	0	2	0
NbS00002134g0112.1_SGN	NbS00002134g0112.1_SGN	0	0	0	0	0	0	0	1	0	2	0
NICBE_135529.1_TGAC (+1)	No hits found in SwissProt (blastp), pfam_domain=efhand EF hand E=0.0017 score=17.4	0	0	0	0	0	0	0	0	1	2	0
NICBE_356952.1_TGAC (+1)	Putative zinc metalloprotease slr1821 len=447 E=2e-84 (blastp), pfam_domain=Peptidase_M50 Peptidase family M50 E=1.1e-49 score=167.9	0	0	0	0	0	0	1	0	0	2	0
NICBE_209804.1_TGAC (+1)	Mitochondrial import inner membrane translocase subunit Tim17 len=269 E=8e-79 (blastp), pfam_domain=Tim17 Tim17/Tim22/Tim23/Pmp24 family E=7.8e-33 score=113.1	0	0	0	0	0	0	1	0	0	2	0
NbS00014580g0003.1_SGN	Chlorophyll a/b binding protein	0	0	0	0	0	0	1	0	0	2	0
NICBE_059253.1_TGAC (+2)	No hits found in SwissProt (blastp), pfam_domain=OST3_OST6 OST3 / OST6 family E=1.1e-40 score=138.7	0	0	0	0	0	0	1	0	0	2	0
NICBE_291695.1_TGAC (+2)	Histidine--tRNA ligase len=859 E=0.0 (blastp), pfam_domain=tRNA-synt_His Histidyl-tRNA synthetase E=1.2e-48 score=165.7	0	0	0	0	0	0	1	0	0	2	0
NICBE_408435.1_TGAC (+1)	Chlorophyll a-b binding protein 4, chloroplastic len=265 E=1e-51 (blastp), pfam_domain=Chloroa_b-bind Chlorophyll A-B binding protein E=4.6e-46 score=156.8	0	0	0	0	0	0	0	0	2	1	0
NICBE_031819.1_TGAC (+1)	Mitochondrial import inner membrane translocase subunit Tim21 len=268 E=1e-14 (blastp), pfam_domain=TIM21 TIM21 E=1.5e-22 score=79.6	0	0	0	0	0	0	0	1	2	0	0
NbS00017066g0003.1_SGN (+1)	Oxalate oxidase germin 171 (The same sequence as NICBE_207915.1 in TGAC db)	0	0	0	0	0	0	0	1	2	0	0
NICBE_151055.1_TGAC (+1)	Mitochondrial pyruvate carrier 1 len=146 E=1e-23 (blastp), pfam_domain=UPF0041 Uncharacterised protein family (UPF0041) E=1e-38 score=131.8	0	0	0	0	0	0	2	0	1	0	0
NICBE_205530.2_TGAC (+2)	Coatomer subunit beta-1 len=922 E=0.0 (blastp), pfam_domain=Coatamer_beta_C Coatamer beta C-terminal region E=2.6e-108 score=360.9	0	0	0	0	0	0	0	0	0	2	1
NICBE_256585.1_TGAC (+1)	Delta-1-pyrroline-5-carboxylate synthase len=717 E=0.0 (blastp), pfam_domain=AA_kinase Amino acid kinase family E=5.5e-35 score=120.9	0	0	0	0	0	0	1	0	0	0	2
NICBE_248612.1_TGAC (+1)	Coatomer subunit gamma-2 len=841 E=0.0 (blastp), pfam_domain=Adaptin_N Adaptin N terminal region E=2.9e-124 score=415.1	0	0	0	0	0	0	0	1	1	2	0
NICBE_253622.1_TGAC	PTI1-like tyrosine-protein kinase 3 len=584 E=8e-177 (blastp), pfam_domain=Pkinase_Tyr Protein tyrosine kinase E=4.4e-46 score=156.9	0	0	0	0	0	0	1	1	0	2	0
NICBE_376221.1_TGAC	Isoflavone 2'-hydroxylase len=511 E=5e-131 (blastp), pfam_domain=p450 Cytochrome P450 E=3.5e-94 score=315.8	0	0	0	0	0	0	1	0	1	2	0
NICBE_215834.1_TGAC	ATP synthase epsilon chain, chloroplastic len=115 E=1e-51 (blastp), pfam_domain=ATP-synt_DE ATP synthase, Delta/Epsilon chain, long alpha-helix domain E=1.3e-14 score=53.6	0	0	0	0	0	0	0	1	1	2	0
NbS00006716g0007.1_SGN	cytochrome P450	0	0	0	0	0	0	1	0	1	2	0
NICBE_055210.1_TGAC (+1)	No hits found in SwissProt (blastp), pfam_domain=DUF3411 Domain of unknown function (DUF3411) E=4.6e-63 score=212.0	0	0	0	0	0	0	1	0	1	2	0
NICBE_051810.1_TGAC (+3)	Tubulin alpha-1 chain len=449 E=0.0 (blastp), pfam_domain=Tubulin Tubulin/FtsZ family, GTPase domain E=2.1e-70 score=236.8	0	0	0	0	0	0	1	0	1	2	0
NICBE_284760.1_TGAC (+1)	ABC transporter C family member 14 len=1504 E=0.0 (blastp), pfam_domain=ABC_membrane ABC transporter transmembrane region E=6.5e-55 score=186.3	0	0	0	0	0	0	1	0	1	2	0
NICBE_229089.1_TGAC (+3)	Adenine phosphoribosyltransferase 1, chloroplastic len=182 E=9e-76 (blastp), pfam_domain=Pribosyltran Phosphoribosyl transferase domain E=6.4e-24 score=83.9	0	0	0	0	0	0	0	0	2	2	0
NICBE_243728.1_TGAC (+1)	Elongation factor Tu, mitochondrial len=478 E=0.0 (blastp), pfam_domain=GTP_EFTU Elongation factor Tu GTP binding domain E=3.8e-60 score=202.4	0	0	0	0	0	0	2	0	0	2	0
NICBE_402217.1_TGAC (+1)	Cell division protein FtsZ homolog 1, chloroplastic len=416 E=2e-165 (blastp), pfam_domain=Tubulin Tubulin/FtsZ family, GTPase domain E=7.3e-39 score=133.7	0	0	0	0	0	0	0	0	2	2	0
NbS00002044g0008.1_SGN (+1)	Ras related protein Rab 2 A (The same sequence as NICBE_027909.1 in TGAC db)	0	0	0	0	0	0	1	0	0	3	0
NICBE_051866.1_TGAC	Long chain acyl-CoA synthetase 1 len=678 E=0.0 (blastp), pfam_domain=AMP-binding AMP-binding enzyme E=1.7e-103 score=346.0	0	0	0	0	0	0	0	0	1	3	0
NICBE_123771.1_TGAC	Photosystem II CP43 chlorophyll apoprotein len=158 E=1e-66 (blastp), pfam_domain=PSII Photosystem II protein E=1.9e-52 score=178.2	0	0	0	0	0	0	1	1	2	1	0
NbS00007694g0012.1_SGN	CPLD51 protein required for cyt b6 assembly	0	0	0	0	0	0	1	2	1	1	0
NICBE_414946.1_TGAC	7-dehydrocholesterol reductase len=434 E=0.0 (blastp), pfam_domain=ERG4_ERG24 Ergosterol biosynthesis ERG4/ERG24 family E=6.1e-83 score=278.6	0	0	0	0	0	0	1	1	2	1	0
NbS00047628g0009.1_SGN	Aldehyde dehydrogenase expressed (The same sequence as NICBE_389073.1 in TGAC db)	0	0	0	0	0	0	1	1	1	2	0
NICBE_413284.1_TGAC	Dolichyl-diphosphooligosaccharide--protein glycosyltransferase 48 kDa subunit len=438 E=1e-106 (blastp), pfam_domain=DDOST_48kD Oligosaccharyltransferase 48 kDa subunit beta E=6.4e-129 score=430.0	0	0	0	0	0	0	1	1	1	2	0
NICBE_280451.1_TGAC (+1)	Photosystem II 10 kDa polypeptide, chloroplastic len=136 E=8e-71 (blastp), pfam_domain=PsbR Photosystem II 10 kDa polypeptide PsbR E=2.5e-53 score=178.0	0	0	0	0	0	0	1	0	2	2	0
NICBE_034208.1_TGAC (+1)	ABC transporter B family member 28 len=716 E=0.0 (blastp), pfam_domain=ABC_membrane ABC transporter transmembrane region E=4.2e-32 score=111.5	0	0	0	0	0	0	0	1	3	1	0
NbS00014998g0013.1_SGN	Sodium/calcium exchanger	0	0	0	0	0	0	3	0	1	1	0
NICBE_309387.1_TGAC (+1)	No hits found in SwissProt (blastp), pfam_domain=DUF3353 Protein of unknown function (DUF3353) E=2.8e-54 score=183.4	0	0	0	0	0	0	0	1	1	3	0
NICBE_182252.1_TGAC (+1)	Proline-rich receptor-like protein kinase PERK1 len=613 E=7e-66 (blastp), pfam_domain=Pkinase_Tyr Protein tyrosine kinase E=1.7e-46 score=158.3	0	0	0	0	0	0	1	0	1	3	0
NICBE_041715.1_TGAC	Protein MITOFERRINLIKE 1, chloroplastic len=652 E=5e-145 (blastp), pfam_domain=Mito_carr Mitochondrial carrier protein E=9e-57 score=188.6	0	0	0	0	0	0	1	0	1	3	0
NICBE_261794.1_TGAC (+1)	L-galactono-1,4-lactone dehydrogenase, mitochondrial len=591 E=0.0 (blastp), pfam_domain=FAD_binding_4 FAD binding domain E=4.1e-29 score=100.7	0	0	0	0	0	0	1	0	3	1	0
NbS00008776g0005.1_SGN	Fas associated factor 1 protein (The same sequence as NICBE_115544.1 in TGAC db)	0	0	0	0	0	0	1	0	2	2	0
NbS00004321g0109.1_SGN (+1)	(The same sequence as NICBE_060391.1 in TGAC db)	0	0	0	0	0	0	1	0	2	2	0
NICBE_265694.1_TGAC (+1)	Chaperone protein DnaJ len=491 E=7e-109 (blastp), pfam_domain=DnaJ_C DnaJ C terminal domain E=7.2e-28 score=96.2	0	0	0	0	0	0	1	0	2	2	0
NICBE_291529.1_TGAC (+1)	ABC transporter F family member 1 len=624 E=0.0 (blastp), pfam_domain=ABC_tran ABC transporter E=8e-32 score=109.9	0	0	0	0	0	0	1	0	1	3	0
NbS00026565g0005.1_SGN	Coatomer alpha subunit protein	0	0	0	0	0	0	0	0	2	3	0
NbS00026116g0017.1_SGN	Rhodanese related sulfurtransferase (The same sequence as NICBE_282736.1 in TGAC db)	0	0	0	0	0	0	0	0	3	2	0
NICBE_054133.1_TGAC (+1)	No hits found in SwissProt (blastp), pfam_domain=DUF1118 Protein of unknown function (DUF1118) E=4.2e-47 score=158.9	0	0	0	0	0	0	0	0	4	1	0
NICBE_172990.1_TGAC	Catalase isozyme 1 len=534 E=0.0 (blastp), pfam_domain=Catalase Catalase E=6.6e-174 score=577.9	0	0	0	0	0	0	1	1	1	3	0
NICBE_233565.1_TGAC (+1)	ADP,ATP carrier protein, mitochondrial len=539 E=0.0 (blastp), pfam_domain=Mito_carr Mitochondrial carrier protein E=6.8e-66 score=217.9	0	0	0	0	0	0	2	1	1	2	0
NICBE_158139.1_TGAC	No hits found in SwissProt (blastp), pfam_domain=DUF1373 Protein of unknown function (DUF1373) E=0.065 score=12.8	0	0	0	0	0	0	1	2	2	1	0
NbS00011635g0010.1_SGN	ATP synthase subunit c chloroplastic	0	0	0	0	0	0	1	2	2	1	0
NICBE_264966.1_TGAC	No hits found in SwissProt (blastp), pfam_domain=DUF3411 Domain of unknown function (DUF3411) E=7.1e-62 score=208.1	0	0	0	0	0	0	3	0	2	1	0
NICBE_002070.1_TGAC	RuBisCO large subunit-binding protein subunit beta, chloroplastic len=760 E=0.0 (blastp), pfam_domain=Cpn60_TCP1 TCP-1/cpn60 chaperonin family E=9.8e-124 score=413.5	0	0	0	0	0	0	0	3	1	2	0
NICBE_211860.1_TGAC	Cytochrome b-c1 complex subunit Rieske-5, mitochondrial len=329 E=3e-123 (blastp), pfam_domain=UCR_TM Ubiquinol cytochrome reductase transmembrane region E=5.4e-13 score=48.8	0	0	0	0	0	0	2	0	1	3	0
NbS00006049g0022.1_SGN	Ras related protein Rab 5C (The same sequence as NICBE_083033.1 in TGAC db)	0	0	0	0	0	0	0	1	3	2	0
NICBE_030013.1_TGAC	Mitochondrial pyruvate carrier 2 len=110 E=2e-25 (blastp), pfam_domain=UPF0041 Uncharacterised protein family (UPF0041) E=7.1e-37 score=125.8	0	0	0	0	0	0	1	0	1	4	0
NbS00058697g0004.1_SGN	Solute carrier family 2 facilitated glucose transporter member 3	0	0	0	0	0	0	2	0	1	3	0
NICBE_253310.1_TGAC	ADP-ribosylation factor 2 len=202 E=1e-91 (blastp), pfam_domain=Arf ADP-ribosylation factor family E=2e-75 score=251.7	0	0	0	0	0	0	0	0	4	2	0
NICBE_097573.1_TGAC	Polyubiquitin 4 len=208 E=6e-90 (blastp), pfam_domain=ubiquitin Ubiquitin family E=6.3e-70 score=230.3	0	0	0	0	0	0	0	2	1	0	3
NICBE_198526.1_TGAC (+1)	Puromycin-sensitive aminopeptidase len=876 E=0.0 (blastp), pfam_domain=Peptidase_M1 Peptidase family M1 E=8.2e-136 score=453.0	0	0	0	0	0	0	1	2	3	1	0
NICBE_149795.1_TGAC (+1)	Putative zinc metalloprotease slr1821 len=477 E=2e-80 (blastp), pfam_domain=Peptidase_M50 Peptidase family M50 E=1e-50 score=171.2	0	0	0	0	0	0	2	1	3	1	0
NbS00041069g0001.1_SGN	3 oxoacyl Acyl carrier protein synthase 2 (The same sequence as NICBE_367748.1 in TGAC db)	0	0	0	0	0	0	1	1	2	3	0
NICBE_197013.1_TGAC (+1)	No hits found in SwissProt (blastp), pfam_domain=Tim17 Tim17/Tim22/Tim23/Pmp24 family E=2e-15 score=56.8	0	0	0	0	0	0	1	1	1	4	0
NICBE_399345.1_TGAC	Glucose-1-phosphate adenylyltransferase large subunit 3, chloroplastic/amyloplastic len=520 E=0.0 (blastp), pfam_domain=NTP_transferase Nucleotidyl transferase E=4.5e-77 score=258.5	0	0	0	0	0	0	2	0	2	3	0
NICBE_175594.1_TGAC (+3)	Chlorophyll a-b binding protein 13, chloroplastic len=331 E=1e-146 (blastp), pfam_domain=Chloroa_b-bind Chlorophyll A-B binding protein E=3e-50 score=170.3	0	0	0	0	0	0	2	1	0	4	0
NICBE_094961.1_TGAC	Plasma membrane ATPase 1 len=956 E=0.0 (blastp), pfam_domain=E1-E2_ATPase E1-E2 ATPase E=6.8e-59 score=198.5	0	0	0	0	0	0	0	1	3	3	0
NbS00055337g0012.1_SGN	GTP binding protein SAR1A (The same sequence as NICBE_222302.1 in TGAC db)	0	0	0	0	0	0	2	0	2	3	0
NICBE_081538.1_TGAC	ATP synthase subunit alpha, chloroplastic len=275 E=3e-60 (blastp), pfam_domain=ATP-synt_ab ATP synthase alpha/beta family, nucleotide-binding domain E=1.8e-19 score=69.9	0	0	0	0	0	0	1	2	2	1	1
NICBE_381408.1_TGAC	Phosphate carrier protein, mitochondrial len=335 E=2e-95 (blastp), pfam_domain=Mito_carr Mitochondrial carrier protein E=1.9e-40 score=136.3	0	0	0	0	0	0	4	0	1	1	1
NICBE_365354.1_TGAC	Probable anion transporter 2, chloroplastic len=604 E=0.0 (blastp), pfam_domain=MFS_1 Major Facilitator Superfamily E=6.6e-60 score=202.6	0	0	0	0	0	0	1	2	2	3	0
NICBE_128666.1_TGAC	Ras-related protein RABA1f len=217 E=4e-116 (blastp), pfam_domain=Ras Ras family E=1.6e-62 score=209.5	0	0	0	0	0	0	1	1	0	6	0
NICBE_044411.1_TGAC (+2)	Mitochondrial uncoupling protein 3 len=304 E=5e-75 (blastp), pfam_domain=Mito_carr Mitochondrial carrier protein E=1.9e-67 score=222.9	0	0	0	0	0	0	4	0	0	4	0
NbS00008825g0027.1_SGN	Magnesium protoporphyrin IX monomethyl ester	0	0	0	0	0	0	0	1	7	0	0
NbS00005851g0011.1_SGN	Dolichyl diphosphooligosaccharide protein glycosyltransferase subunit 2	0	0	0	0	0	0	1	0	1	5	1
NICBE_046483.1_TGAC (+3)	Autophagy-related protein 8C len=154 E=4e-61 (blastp), pfam_domain=Atg8 Autophagy protein Atg8 ubiquitin like E=5.8e-52 score=173.9	0	0	0	0	0	0	0	0	5	1	2
NbS00004447g0101.1_SGN	(The same sequence as NICBE_062837.1 in TGAC db)	0	0	0	0	0	0	3	2	3	1	0
NICBE_362358.1_TGAC (+1)	Mitochondrial carnitine/acylcarnitine carrier-like protein len=344 E=3e-133 (blastp), pfam_domain=Mito_carr Mitochondrial carrier protein E=2.5e-64 score=212.9	0	0	0	0	0	0	3	2	1	3	0
NbS00009383g0013.1_SGN	UPF0603 protein At1g54780 chloroplastic (The same sequence as NICBE_122440.1 in TGAC db)	0	0	0	0	0	0	2	1	3	3	0
NICBE_186668.1_TGAC (+1)	Hydroxycinnamoyl-Coenzyme A shikimate/quinate hydroxycinnamoyltransferase len=488 E=7e-13 (blastp), pfam_domain=Transferase Transferase family E=2e-33 score=115.3	0	0	0	0	0	0	1	1	0	7	0
NbS00028970g0004.1_SGN	Chlorophyll a/b binding protein (The same sequence as NICBE_303270.1 in TGAC db)	0	0	0	0	0	0	4	1	0	4	0
NICBE_302082.1_TGAC (+1)	Photosystem I reaction center subunit XI, chloroplastic len=237 E=1e-79 (blastp), pfam_domain=PsaL Photosystem I reaction centre subunit XI E=6.1e-62 score=207.5	0	0	0	0	0	0	0	2	5	2	0
NICBE_119443.1_TGAC (+2)	Uncharacterized protein ycf39 len=449 E=2e-93 (blastp), pfam_domain=NmrA NmrA-like family E=2e-24 score=86.0	0	0	0	0	0	0	4	1	2	3	0
NbS00011430g0012.1_SGN	Mitochondrial carrier protein (The same sequence as NICBE_146483.1 in TGAC db)	0	0	0	0	0	0	4	0	1	5	0
NICBE_215944.1_TGAC (+3)	Outer envelope pore protein 16-3, chloroplastic/mitochondrial len=191 E=3e-63 (blastp), pfam_domain=Tim17 Tim17/Tim22/Tim23/Pmp24 family E=1.1e-19 score=70.5	0	0	0	0	0	0	2	0	4	4	0
NICBE_349224.1_TGAC (+1)	Proteasome activator complex subunit 4 len=1740 E=1e-45 (blastp), pfam_domain=HEAT HEAT repeat E=0.00024 score=20.7	0	0	0	0	0	0	1	0	0	9	0
NbS00042677g0002.1_SGN	Pentatricopeptide repeat containing protein	0	0	0	0	0	0	2	1	4	4	0
NICBE_201478.1_TGAC (+1)	DnaJ protein homolog len=420 E=0.0 (blastp), pfam_domain=DnaJ DnaJ domain E=3.2e-25 score=87.5	0	0	0	0	0	0	4	2	3	2	0
NICBE_167948.1_TGAC	Glyceraldehyde-3-phosphate dehydrogenase, cytosolic len=337 E=0.0 (blastp), pfam_domain=Gp_dh_C Glyceraldehyde 3-phosphate dehydrogenase, C-terminal domain E=1.5e-74 score=248.5	0	0	0	0	0	0	1	3	3	5	0
NICBE_214722.1_TGAC	Ras-related protein RABE1c len=305 E=7e-111 (blastp), pfam_domain=Ras Ras family E=3.4e-66 score=221.4	0	0	0	0	0	0	3	2	1	6	0
NbS00033465g0001.1_SGN	Cell division protease ftsH 3	0	0	0	0	0	0	4	0	1	6	1
NICBE_088486.1_TGAC	Cysteine desulfurase 1, mitochondrial len=484 E=0.0 (blastp), pfam_domain=Aminotran_5 Aminotransferase class-V E=2.6e-94 score=315.8	0	0	0	0	0	0	4	2	2	5	0
NICBE_404916.1_TGAC	Chlorophyll a-b binding protein, chloroplastic len=368 E=2e-149 (blastp), pfam_domain=Chloroa_b-bind Chlorophyll A-B binding protein E=9.2e-52 score=175.3	0	0	0	0	0	0	6	0	5	3	0
NICBE_357580.1_TGAC (+1)	ATP-dependent Clp protease proteolytic subunit-related protein 3, chloroplastic len=324 E=3e-141 (blastp), pfam_domain=CLP_protease Clp protease E=9.7e-43 score=145.8	0	0	0	0	0	0	6	2	0	8	0
NICBE_284653.1_TGAC	Dolichyl-diphosphooligosaccharide--protein glycosyltransferase 48 kDa subunit len=663 E=8e-106 (blastp), pfam_domain=DDOST_48kD Oligosaccharyltransferase 48 kDa subunit beta E=2.9e-125 score=418.0	0	0	0	0	0	0	4	2	5	4	1
NbS00004361g0010.1_SGN (+2)	Ras related protein Rab 2 A (The same sequence as NICBE_062136.1 in TGAC db)	0	0	0	0	0	0	5	3	1	8	0
NICBE_205929.1_TGAC (+3)	3-isopropylmalate dehydrogenase, chloroplastic len=364 E=0.0 (blastp), pfam_domain=Iso_dh Isocitrate/isopropylmalate dehydrogenase E=3.1e-104 score=348.5	0	0	0	0	0	0	5	0	5	6	1
NICBE_080531.1_TGAC (+1)	No hits found in SwissProt (blastp), pfam_domain=Rieske_2 Rieske-like [2Fe-2S] domain E=1.1e-20 score=73.1	0	0	0	0	0	0	1	4	5	8	0
NICBE_357824.1_TGAC (+2)	Pleiotropic drug resistance protein 1 len=1436 E=0.0 (blastp), pfam_domain=ABC2_membrane ABC-2 type transporter E=1.9e-98 score=327.6	0	0	0	0	0	0	9	0	0	10	0
NbS00004739g0001.1_SGN (+1)	Chlorophyll a b binding protein P4 chloroplastic	0	0	0	0	0	0	5	4	6	5	0
NbS00059006g0010.1_SGN	Glutathione S transferase zeta class	0	0	0	0	0	0	9	3	1	9	0
NICBE_150830.1_TGAC	Ras-related protein RABE1a len=216 E=3e-111 (blastp), pfam_domain=Ras Ras family E=1.5e-66 score=222.6	0	0	0	0	0	0	9	5	4	13	0
