# Supplementary material for: An effector of the Irish potato famine pathogen antagonizes a host autophagy cargo receptor
Source: eLife. 2016 Jan 14;5:e10856. doi: 10.7554/eLife.10856 (PMC4775223; doi:10.7554/eLife.10856)
Supplement: Supplementary file 2. — Although ATG8 protein family is highly conserved, and there are eight ATG8 variants in N. benthamiana, unique peptides obtained from LC-MS/MS analysis enabled specific identification of ATG8CL variant (Nb_S00003316g0005) from N. benthamiana. ATG8CL variant of N. benthamiana has identical amino acid sequence with the potato ATG8CL variant that is used for other experiments. DOI: http://dx.doi.org/10.7554/eLife.10856.034 [file elife-10856-supp2.xlsx]

## Sheet: Sheet1
Supplementary File 2. Unique peptides obtained from liquid chromatography tandem mass spectrometry (LC-MS/MS) analysis of PexRD54 immunoprecipitation experiments suggest specific association with ATG8CL. Although ATG8 protein family is highly conserved and there are eight ATG8 variants in N. benthamiana, unique peptides obtained from LC-MS/MS analysis enabled specific identification of ATG8CL var…
ID in N. benthamiana	Peptide Hit
	SSFKLEEHPLERR/SSFKLEEHPLER	YPDRIPVIVEK	SDIPDIDKKK/SDIPDIDKK/SDIPDIDK	YLVPADLTVGQFVYVVR
Nb_S00015425g0005	No	Yes	Yes	Yes
Nb_S00014045g0008	No	Yes	Yes	Yes
Nb_S00034833g0009	Yes	No	No	Yes
Nb_S00060915g0004	Yes	Yes	No	Yes
Nb_S00003316g0005	Yes	Yes	Yes	Yes
Nb_S00057716g0005	No	No	No	No
Nb_S00003005g0010	No	No	No	No
Nb_S00005942g0011	No	No	No	No
