# Supplementary material for: An effector of the Irish potato famine pathogen antagonizes a host autophagy cargo receptor
Source: eLife. 2016 Jan 14;5:e10856. doi: 10.7554/eLife.10856 (PMC4775223; doi:10.7554/eLife.10856)
Supplement: Supplementary file 3. — DOI: http://dx.doi.org/10.7554/eLife.10856.035 [file elife-10856-supp3.xlsx]

## Sheet: Sheet1
Supplementary File 3: Primers used in this study (5'-3')
PexRD54_F	CACCGTTGGTCCCTCTTGGCTAGCGAAA
PexRD54_R	TTACACAATTTCCCAGTCGAAATC
Joka2_F	CACCATGGAGTCATCTATTGTGATCAAGGTCAAG
Joka2_R	CTGCTCTCCAGCAATAAGATCCATCACAAC
RD54_AIM2L	AGCAATTTCCGCGTCGAAATCCAGCGGTTTGGC
RD54_AIM2R	TAAAAGGGTGGGCGCGCCGACCCAGCTTTC
RD54_AIM1L	CGCTCAGGCTTGTAAAGGACTTCCGAG
RD54AIM1R	CCTGCACGAAATCCGGATTATCATCCAA
Joka2_AIML	CATCAACTGACTGCTCCAAATCATACTCATTCTTCC
Joka2_AIMR	ATCTCTGTGGTGTTGCTGAGGCGGATCCTGCCCTTGAAGAGCTGAA
ATG8IL_F	AAGTTCTGTTTCAGGGCCCGGGGAAGACCTTCAAAGATGA
ATG8IL_R	ATGGTCTAGAAAGCTTTAAGAGTGACCACCAAAGGTTT
ATG8CLpOPINF	AAGTTCTGTTTCAGGGCCCGATGGCCAAAAGCTCCTTCAAATTG
ATG8CLpOPINR	ATGGTCTAGAAAGCTTTAAAAGGATCCGAAGGTATTCTCG
RD54_AIMpOPINF	AAGTTCTGTTTCAGGGCCCGGTCACGTCCAGTTTGTCTGCGGAAGAAGCGC
RD54_AIMpOPINR	ATGGTCTAGAAAGCTTTAAGCAATTTCCGCGTCGAAATC
RD54pOPINF	AAGTTCTGTTTCAGGGCCCGGTCACGTCCAGTTTGTCTGCGGAAGAAGCGC
RD54pOPINR	ATGGTCTAGAAAGCTTTACACAATTTCCCAGTCGAAATCCAGCGGTTTGGCC
Joka2-TRV1_F	CCTCCGTTTCCTAACTTGAATTCC
Joka2-TRV1_R	GATTATGGATGGCACCCCACTTTT
Joka2-TRV2_F	GGCGATGACGCAGCTGGATCTGAC
Joka2-TRV2_R	GGGTGCCTGCGTATCTACGGCAGC
